# Supplementary material for: Effect of Aptamin C on NK Cell Activity and Cytotoxicity: A Randomized Placebo-Controlled Trial and In Vitro Comparison with Vitamin C
Source: Antioxidants (Basel). 2026 Jun 25;15(7):796. doi: 10.3390/antiox15070796 (PMC13405745; doi:10.3390/antiox15070796)
Supplement: Supplementary file 1 [file antioxidants-15-00796-s001.zip]

Archive with 1 entries (1 files):
- antioxidants-4316790-supplementary.pdf
